# Supplementary material for: Distinct Effects of GnRH Immunocastration Versus Surgical Castration on Gut Microbiota
Source: Animals (Basel). 2025 Dec 5;15(24):3512. doi: 10.3390/ani15243512 (PMC12730046; doi:10.3390/ani15243512)
Supplement: Supplementary file 1 [file animals-15-03512-s001.zip]

Archive with 3 entries (3 files):
- Fig S1 immune castration dynamic lefse lda2.jpg
- Fig S2 immune and  Surgical_castration vs control.jpg
- Fig S3 Random forest pathway.jpg
